# Supplementary material for: Quantification of Gleason Pattern 4 at MRI-Guided Biopsy to Predict Adverse Pathology at Radical Prostatectomy in Intermediate-Risk Prostate Cancer Patients
Source: Cancers (Basel). 2023 Nov 17;15(22):5462. doi: 10.3390/cancers15225462 (PMC10670701; doi:10.3390/cancers15225462)
Supplement: Supplementary file 1 [file cancers-15-05462-s001.zip]

Archive with 1 entries (1 files):
- cancers-2640329-supplementary.pdf
